# Supplementary material for: Pilot Testing of Useful Tools’ Validity for Frailty Assessment in Greece: Translated PRISMA-7 Tool, Modified Fried Criteria and Clinical Frailty Scale
Source: Healthcare (Basel). 2024 Apr 30;12(9):930. doi: 10.3390/healthcare12090930 (PMC11083930; doi:10.3390/healthcare12090930)
Supplement: Supplementary file 1 [file healthcare-12-00930-s001.zip]

Archive with 2 entries (2 files):
- healthcare-2959513-Supplementary Figure S1 Scree plot.pdf
- healthcare-2959513-Supplementary File S1 Prisma 7 Translation in Greek.pdf
